# Supplementary material for: A Network View on Parkinson's Disease
Source: Comput Struct Biotechnol J. 2013 Jul 14;7:e201304004. doi: 10.5936/csbj.201304004 (PMC3962195; doi:10.5936/csbj.201304004)
Supplement: A Network View on Parkinson's Disease [file CSBJ-7-e201304004_SM0001.xlsx]

## Sheet: SDEGs with p-values < 0.01
Entrez Gene ID	Gene Symbol	Gene Name	p-value
84858	ZNF503	zinc finger protein 503	0.000589986
84253	GARNL3	GTPase activating Rap/RanGAP domain-like 3	0.000600983
114134	SLC2A13	solute carrier family 2 (facilitated glucose transporter), member 13	0.000708837
389073	C2ORF80	chromosome 2 open reading frame 80	0.000711819
55800	SCN3B	sodium channel, voltage-gated, type III, beta	0.00109715
170261	ZCCHC12	zinc finger, CCHC domain containing 12	0.00125402
8508	NIPSNAP1	nipsnap homolog 1 (C. elegans)	0.00126794
22999	RIMS1	regulating synaptic membrane exocytosis 1	0.00135105
4719	NDUFS1	NADH dehydrogenase (ubiquinone) Fe-S protein 1, 75kDa (NADH-coenzyme Q reductase)	0.00138565
84243	ZDHHC18	zinc finger, DHHC-type containing 18	0.00139026
1122	CHML	choroideremia-like (Rab escort protein 2)	0.00148542
28231	SLCO4A1	solute carrier organic anion transporter family, member 4A1	0.00154777
10534	SSSCA1	Sjogren syndrome/scleroderma autoantigen 1	0.00160943
84954	MPND	MPN domain containing	0.00162576
23255	KIAA0802	KIAA0802	0.00168264
25797	QPCT	glutaminyl-peptide cyclotransferase	0.00179562
153364	MBLAC2	metallo-beta-lactamase domain containing 2	0.00182852
51652	VPS24	vacuolar protein sorting 24 homolog (S. cerevisiae); ring finger protein 103	0.00188943
9727	RAB11FIP3	RAB11 family interacting protein 3 (class II)	0.00190242
320	APBA1	amyloid beta (A4) precursor protein-binding, family A, member 1	0.00199552
10217	CTDSPL	CTD (carboxy-terminal domain, RNA polymerase II, polypeptide A) small phosphatase-like	0.00209456
5100	PCDH8	protocadherin 8	0.00209879
146330	FBXL16	F-box and leucine-rich repeat protein 16	0.00217789
6376	CX3CL1	chemokine (C-X3-C motif) ligand 1	0.00220287
8120	AP3B2	adaptor-related protein complex 3, beta 2 subunit	0.00222961
23543	RBM9	RNA binding motif protein 9	0.00231956
80863	PRRT1	proline-rich transmembrane protein 1	0.00231983
8867	SYNJ1	synaptojanin 1	0.00242058
6751	SSTR1	somatostatin receptor 1	0.00242705
8506	CNTNAP1	contactin associated protein 1	0.0024715
398	ARHGDIG	Rho GDP dissociation inhibitor (GDI) gamma	0.00263031
282679	AQP11	aquaporin 11	0.00263451
196500	C12ORF53	chromosome 12 open reading frame 53	0.00264115
53822	FXYD7	FXYD domain containing ion transport regulator 7	0.00266258
80777	CYB5B	cytochrome b5 type B (outer mitochondrial membrane)	0.00271581
100126784	LOC100126784	hypothetical LOC100126784	0.00274028
57718	PPP4R4	protein phosphatase 4, regulatory subunit 4	0.0027563
23544	SEZ6L	seizure related 6 homolog (mouse)-like	0.00277398
51155	HN1	hematological and neurological expressed 1	0.00281609
5798	PTPRN	protein tyrosine phosphatase, receptor type, N	0.00295887
50632	CALY	calcyon neuron-specific vesicular protein	0.00297403
55847	CISD1	CDGSH iron sulfur domain 1	0.00304365
2890	GRIA1	glutamate receptor, ionotropic, AMPA 1	0.00305992
60509	AGBL5	ATP/GTP binding protein-like 5	0.00307295
23760	PITPNB	phosphatidylinositol transfer protein, beta	0.00318251
79154	DHRS11	dehydrogenase/reductase (SDR family) member 11	0.00320221
8745	ADAM23	ADAM metallopeptidase domain 23	0.00323443
2785	GNG3	guanine nucleotide binding protein (G protein), gamma 3	0.00325032
784	CACNB3	calcium channel, voltage-dependent, beta 3 subunit	0.00326854
10633	RASL10A	RAS-like, family 10, member A	0.00332989
80333	KCNIP4	Kv channel interacting protein 4	0.0033396
23046	KIF21B	kinesin family member 21B	0.00338187
7407	VARS	valyl-tRNA synthetase	0.00338239
23102	TBC1D2B	TBC1 domain family, member 2B	0.0034491
78991	PCYOX1L	prenylcysteine oxidase 1 like	0.00345985
55176	SEC61A2	Sec61 alpha 2 subunit (S. cerevisiae)	0.00358414
5725	PTBP1	polypyrimidine tract binding protein 1	0.0036349
64393	ZMAT3	zinc finger, matrin type 3	0.00366118
254263	CNIH2	cornichon homolog 2 (Drosophila)	0.00371526
9185	REPS2	RALBP1 associated Eps domain containing 2	0.00376739
744	MPPED2	metallophosphoesterase domain containing 2	0.00378616
23400	ATP13A2	ATPase type 13A2	0.00384575
5122	PCSK1	proprotein convertase subtilisin/kexin type 1	0.00392433
23648	SSBP3	single stranded DNA binding protein 3; hypothetical LOC100131851	0.00394813
9783	RIMS3	regulating synaptic membrane exocytosis 3	0.00395822
7443	VRK1	vaccinia related kinase 1	0.00400441
23504	RIMBP2	RIMS binding protein 2	0.00402842
3897	L1CAM	L1 cell adhesion molecule	0.00414558
25977	NECAP1	NECAP endocytosis associated 1	0.00420248
55238	SLC38A7	solute carrier family 38, member 7	0.00421923
9890	LPPR4	plasticity related gene 1	0.0042585
23162	MAPK8IP3	mitogen-activated protein kinase 8 interacting protein 3	0.0043165
8731	RNMT	RNA (guanine-7-) methyltransferase	0.00440761
84937	ZNRF1	zinc and ring finger 1	0.00442213
6715	SRD5A1	steroid-5-alpha-reductase, alpha polypeptide 1 (3-oxo-5 alpha-steroid delta 4-dehydrogenase alpha 1)	0.00446984
51428	DDX41	DEAD (Asp-Glu-Ala-Asp) box polypeptide 41	0.00447874
54477	PLEKHA5	pleckstrin homology domain containing, family A member 5	0.00460411
29944	PNMA3	paraneoplastic antigen MA3	0.0046272
92856	IMP4	IMP4, U3 small nucleolar ribonucleoprotein, homolog (yeast)	0.00464225
55591	VEZT	vezatin, adherens junctions transmembrane protein	0.00472601
51440	HPCAL4	hippocalcin like 4	0.00473563
10484	SEC23A	Sec23 homolog A (S. cerevisiae)	0.00474312
84553	C6ORF168	chromosome 6 open reading frame 168	0.00482881
201163	FLCN	folliculin	0.00485581
94032	CAMK2N2	calcium/calmodulin-dependent protein kinase II inhibitor 2	0.00485652
9862	MED24	mediator complex subunit 24	0.00486693
23168	RTF1	Rtf1, Paf1/RNA polymerase II complex component, homolog (S. cerevisiae)	0.00492043
4076	CAPRIN1	cell cycle associated protein 1	0.00496031
57221	KIAA1244	KIAA1244	0.00497562
10300	KATNB1	katanin p80 (WD repeat containing) subunit B 1	0.00497665
5799	PTPRN2	protein tyrosine phosphatase, receptor type, N polypeptide 2	0.00497692
22833	KIAA0894	KIAA0894 protein	0.00500315
545	ATR	ataxia telangiectasia and Rad3 related; similar to ataxia telangiectasia and Rad3 related protein	0.00503413
23518	R3HDM1	R3H domain containing 1	0.00509404
84900	RNFT2	ring finger protein, transmembrane 2	0.00510887
84557	MAP1LC3A	microtubule-associated protein 1 light chain 3 alpha	0.00523815
4501	MT1X	metallothionein 1X	0.0052552
23646	PLD3	phospholipase D family, member 3	0.00527385
26471	NUPR1	nuclear protein, transcriptional regulator, 1	0.00529169
96610	LOC96610	BMS1 homolog, ribosome assembly protein (yeast) pseudogene	0.00533013
4502	MT2A	metallothionein 2A	0.00534687
79364	ZXDC	ZXD family zinc finger C	0.00536766
55670	PEX26	peroxisomal biogenesis factor 26	0.00538272
389023	LOC389023	hypothetical gene supported by BC032913; BC048425	0.00542119
23236	PLCB1	phospholipase C, beta 1 (phosphoinositide-specific)	0.00546609
4496	MT1H	metallothionein 1H	0.00552433
1804	DPP6	dipeptidyl-peptidase 6	0.00561139
3785	KCNQ2	potassium voltage-gated channel, KQT-like subfamily, member 2	0.00564942
8706	B3GALNT1	beta-1,3-N-acetylgalactosaminyltransferase 1 (globoside blood group)	0.00565844
2260	FGFR1	fibroblast growth factor receptor 1	0.00573991
112755	STX1B	syntaxin 1B	0.00574253
9114	ATP6V0D1	ATPase, H+ transporting, lysosomal 38kDa, V0 subunit d1	0.00584673
8539	API5	API5-like 1; apoptosis inhibitor 5	0.00586726
51751	HIGD1B	HIG1 hypoxia inducible domain family, member 1B	0.00588533
9499	MYOT	myotilin	0.00589353
10988	METAP2	methionyl aminopeptidase 2	0.00596545
1353	COX11	COX11 homolog, cytochrome c oxidase assembly protein (yeast)	0.00601381
10900	RUNDC3A	RUN domain containing 3A	0.00608229
100272216	LOC100272216	hypothetical LOC100272216	0.00610465
3797	KIF3C	kinesin family member 3C	0.00617053
11332	ACOT7	acyl-CoA thioesterase 7	0.00619827
2744	GLS	glutaminase	0.00621028
84913	ATOH8	atonal homolog 8 (Drosophila)	0.00624764
1837	DTNA	dystrobrevin, alpha	0.00628786
3705	ITPK1	inositol 1,3,4-triphosphate 5/6 kinase	0.00631689
8927	BSN	bassoon (presynaptic cytomatrix protein)	0.00632653
10295	BCKDK	branched chain ketoacid dehydrogenase kinase	0.00633116
9469	CHST3	carbohydrate (chondroitin 6) sulfotransferase 3	0.00638841
10522	DEAF1	deformed epidermal autoregulatory factor 1 (Drosophila)	0.00641207
29896	TRA2A	transformer 2 alpha homolog (Drosophila)	0.00645981
26276	VPS33B	vacuolar protein sorting 33 homolog B (yeast)	0.00651868
84307	ZNF397	zinc finger protein 397	0.00652896
26659	OR7A5	olfactory receptor, family 7, subfamily A, member 5	0.00653661
2937	GSS	glutathione synthetase	0.00654908
55061	SUSD4	sushi domain containing 4	0.00656942
284615	ANKRD34A	ankyrin repeat domain 34A	0.00662359
22987	SV2C	synaptic vesicle glycoprotein 2C	0.00671368
64755	C16ORF58	chromosome 16 open reading frame 58	0.00679106
8941	CDK5R2	cyclin-dependent kinase 5, regulatory subunit 2 (p39)	0.0068243
43	ACHE	acetylcholinesterase (Yt blood group)	0.00686349
23201	FAM168A	family with sequence similarity 168, member A	0.00689185
2257	FGF12	fibroblast growth factor 12	0.00690227
9331	B4GALT6	UDP-Gal:betaGlcNAc beta 1,4- galactosyltransferase, polypeptide 6	0.00694922
79057	PRRG3	proline rich Gla (G-carboxyglutamic acid) 3 (transmembrane)	0.00696378
440270	GOLGA8B	golgi autoantigen, golgin subfamily a, 8B; golgi autoantigen, golgin subfamily a, 8A	0.0070497
79155	TNIP2	TNFAIP3 interacting protein 2	0.00712031
534	ATP6V1G2	ATPase, H+ transporting, lysosomal 13kDa, V1 subunit G2	0.00713752
222865	TMEM130	transmembrane protein 130	0.00715567
5864	RAB3A	RAB3A, member RAS oncogene family	0.00715834
81853	TMEM14B	transmembrane protein 14D; transmembrane protein 14B	0.0071949
114088	TRIM9	tripartite motif-containing 9	0.0072011
25827	FBXL2	F-box and leucine-rich repeat protein 2	0.0072101
2039	EPB49	erythrocyte membrane protein band 4.9 (dematin)	0.00722356
6543	SLC8A2	solute carrier family 8 (sodium/calcium exchanger), member 2	0.00724766
5217	PFN2	profilin 2	0.00727289
80031	SEMA6D	sema domain, transmembrane domain (TM), and cytoplasmic domain, (semaphorin) 6D	0.00728718
266722	HS6ST3	heparan sulfate 6-O-sulfotransferase 3	0.00729267
118812	MORN4	MORN repeat containing 4	0.00729434
5923	RASGRF1	Ras protein-specific guanine nucleotide-releasing factor 1	0.00732095
9962	SLC23A2	solute carrier family 23 (nucleobase transporters), member 2	0.00736638
8943	AP3D1	adaptor-related protein complex 3, delta 1 subunit	0.00739414
55142	HAUS2	HAUS augmin-like complex, subunit 2	0.00739985
7473	WNT3	wingless-type MMTV integration site family, member 3	0.00740195
6709	SPTAN1	spectrin, alpha, non-erythrocytic 1 (alpha-fodrin)	0.00754307
6253	RTN2	reticulon 2	0.00757082
9577	BRE	brain and reproductive organ-expressed (TNFRSF1A modulator)	0.00758992
27429	HTRA2	HtrA serine peptidase 2	0.00759833
7334	UBE2N	ubiquitin-conjugating enzyme E2N (UBC13 homolog, yeast)	0.00760127
808	CALM3	calmodulin 3 (phosphorylase kinase, delta); calmodulin 2 (phosphorylase kinase, delta); calmodulin 1 (phosphorylase kinase, delta)	0.00762447
5718	PSMD12	proteasome (prosome, macropain) 26S subunit, non-ATPase, 12	0.00768238
2289	FKBP5	FK506 binding protein 5	0.00774936
4684	NCAM1	neural cell adhesion molecule 1	0.00779974
10873	ME3	malic enzyme 3, NADP(+)-dependent, mitochondrial	0.00782337
10226	PLIN3	mannose-6-phosphate receptor binding protein 1	0.00783515
163882	CNST	chromosome 1 open reading frame 71	0.00784553
7414	VCL	vinculin	0.00785944
23362	PSD3	pleckstrin and Sec7 domain containing 3	0.007868
6844	VAMP2	vesicle-associated membrane protein 2 (synaptobrevin 2)	0.00795183
55206	SBNO1	strawberry notch homolog 1 (Drosophila)	0.00795768
4499	MT1M	metallothionein 1M	0.00795985
56853	CELF4	bruno-like 4, RNA binding protein (Drosophila)	0.00799461
8623	ASMTL	acetylserotonin O-methyltransferase-like	0.00803885
23327	NEDD4L	neural precursor cell expressed, developmentally down-regulated 4-like	0.0080444
7001	PRDX2	peroxiredoxin 2	0.00810083
3708	ITPR1	inositol 1,4,5-triphosphate receptor, type 1	0.00811711
80331	DNAJC5	DnaJ (Hsp40) homolog, subfamily C, member 5	0.00812077
51606	ATP6V1H	ATPase, H+ transporting, lysosomal 50/57kDa, V1 subunit H	0.00815874
57213	C13ORF1	chromosome 13 open reading frame 1	0.00816232
399694	SHC4	SHC (Src homology 2 domain containing) family, member 4	0.00816878
53826	FXYD6	FXYD domain containing ion transport regulator 6	0.00818979
6919	TCEA2	transcription elongation factor A (SII), 2	0.00824442
7732	RNF112	ring finger protein 112	0.00828854
55914	ERBB2IP	erbb2 interacting protein	0.00834312
8502	PKP4	plakophilin 4	0.00836567
79007	DBNDD1	dysbindin (dystrobrevin binding protein 1) domain containing 1	0.00836712
23025	UNC13A	unc-13 homolog A (C. elegans)	0.00839518
26994	RNF11	ring finger protein 11	0.00840282
1006	CDH8	cadherin 8, type 2	0.00844979
3964	LGALS8	lectin, galactoside-binding, soluble, 8	0.00846528
10434	LYPLA1	lysophospholipase I	0.0085046
10381	TUBB3	tubulin, beta 3; melanocortin 1 receptor (alpha melanocyte stimulating hormone receptor)	0.00859911
25999	CLIP3	CAP-GLY domain containing linker protein 3	0.00860689
55859	BEX1	brain expressed, X-linked 1	0.00862213
4494	MT1F	metallothionein 1F	0.00864965
491	ATP2B2	ATPase, Ca++ transporting, plasma membrane 2	0.0086671
645745	MT1P2	metallothionein 1 pseudogene 2	0.00866943
114900	C1QTNF4	C1q and tumor necrosis factor related protein 4	0.00870079
55972	SLC25A40	solute carrier family 25, member 40	0.00876008
5599	MAPK8	mitogen-activated protein kinase 8	0.00878798
84251	SGIP1	SH3-domain GRB2-like (endophilin) interacting protein 1	0.00887899
10404	PGCP	plasma glutamate carboxypeptidase	0.00888418
95681	TSGA14	testis specific, 14	0.00889504
53353	LRP1B	low density lipoprotein-related protein 1B (deleted in tumors)	0.00889648
23270	TSPYL4	TSPY-like 4	0.0089031
10197	PSME3	proteasome (prosome, macropain) activator subunit 3 (PA28 gamma; Ki)	0.00892096
23254	KAZ	kazrin	0.00892826
164832	LONRF2	LON peptidase N-terminal domain and ring finger 2	0.00893335
613212	CTXN3	cortexin 3	0.00895645
79751	SLC25A22	solute carrier family 25 (mitochondrial carrier: glutamate), member 22	0.00896835
6597	SMARCA4	SWI/SNF related, matrix associated, actin dependent regulator of chromatin, subfamily a, member 4	0.00899971
220164	DOK6	docking protein 6	0.00902747
577	BAI3	brain-specific angiogenesis inhibitor 3	0.00903689
55729	ATF7IP	activating transcription factor 7 interacting protein	0.00903918
8933	FAM127A	family with sequence similarity 127, member A	0.00904572
55540	IL17RB	interleukin 17 receptor B	0.00904762
32	ACACB	acetyl-Coenzyme A carboxylase beta	0.00908189
23531	MMD	monocyte to macrophage differentiation-associated	0.00908585
6414	SEPP1	selenoprotein P, plasma, 1	0.00910094
65009	NDRG4	NDRG family member 4	0.00910524
6581	SLC22A3	solute carrier family 22 (extraneuronal monoamine transporter), member 3	0.00912845
460	ASTN1	astrotactin 1	0.00915138
6834	SURF1	surfeit 1	0.00915522
123	PLIN2	adipose differentiation-related protein	0.00919273
56288	PARD3	par-3 partitioning defective 3 homolog (C. elegans)	0.0092226
9143	SYNGR3	synaptogyrin 3	0.00922285
22895	RPH3A	rabphilin 3A homolog (mouse)	0.00927046
51028	VPS36	vacuolar protein sorting 36 homolog (S. cerevisiae)	0.00928292
23542	MAPK8IP2	mitogen-activated protein kinase 8 interacting protein 2	0.0092885
10330	CNPY2	canopy 2 homolog (zebrafish)	0.00930921
7164	TPD52L1	tumor protein D52-like 1	0.00936508
4952	OCRL	oculocerebrorenal syndrome of Lowe	0.00939221
254778	C8ORF46	chromosome 8 open reading frame 46	0.00942677
2983	GUCY1B3	guanylate cyclase 1, soluble, beta 3	0.00944462
23154	NCDN	neurochondrin	0.00948168
5058	PAK1	p21 protein (Cdc42/Rac)-activated kinase 1	0.00948458
2872	MKNK2	MAP kinase interacting serine/threonine kinase 2	0.00956565
5591	PRKDC	similar to protein kinase, DNA-activated, catalytic polypeptide; protein kinase, DNA-activated, catalytic polypeptide	0.00957343
26268	FBXO9	F-box protein 9	0.00957994
219287	FAM123A	family with sequence similarity 123A	0.00961142
4299	AFF1	AF4/FMR2 family, member 1	0.00965146
9201	DCLK1	doublecortin-like kinase 1	0.0096542
414918	FAM116B	family with sequence similarity 116, member B	0.0096555
1949	EFNB3	ephrin-B3	0.00965661
286205	SCAI	chromosome 9 open reading frame 126	0.00971589
757	TMEM50B	transmembrane protein 50B	0.00977029
4026	LPP	LIM domain containing preferred translocation partner in lipoma	0.00980756
84440	RAB11FIP4	RAB11 family interacting protein 4 (class II)	0.00981583
8913	CACNA1G	calcium channel, voltage-dependent, T type, alpha 1G subunit	0.00982673
6812	STXBP1	syntaxin binding protein 1	0.0098289
2971	GTF3A	general transcription factor IIIA	0.00983127
7301	TYRO3	TYRO3 protein tyrosine kinase	0.00983487
6585	SLIT1	slit homolog 1 (Drosophila)	0.00984251
81831	NETO2	neuropilin (NRP) and tolloid (TLL)-like 2	0.00986845
285231	FBXW12	F-box and WD repeat domain containing 12	0.00989381
6853	SYN1	synapsin I	0.0099101
6623	SNCG	synuclein, gamma (breast cancer-specific protein 1)	0.00996494
6622	SNCA	synuclein, alpha (breast cancer-specific protein 1)	0.0099891
